# Supplementary material for: A Functional MiR-124 Binding-Site Polymorphism in IQGAP1 Affects Human Cognitive Performance
Source: PLoS One. 2014 Sep 15;9(9):e107065. doi: 10.1371/journal.pone.0107065 (PMC4164536; doi:10.1371/journal.pone.0107065)
Supplement: Table S2 — Details of genotype and phenotype data. (XLSX) [file pone.0107065.s004.xlsx]

## Sheet: Info
Table S2. Details of genotype and phenotype data
Sample ID	Collection Place	Genotype	Sex	Age	Tactile performance test score	Verbal association test score	Picture recall test score
1	QuJing	AA	M	22	19	12.75	14
2	QuJing	AA	M	20	12	10	11
3	QuJing	AA	M	22	12	17.5	12.3333
4	QuJing	AA	M	24	10	14.75	11
5	QuJing	AA	M	22	17	14.5	12
6	QuJing	AA	M	20	17	14.75	13.3333
7	QuJing	AA	M	20	16	12.75	13.3333
8	QuJing	AA	M	23	16	12	14
9	QuJing	AA	M	21	12	16.75	11
10	QuJing	AA	M	19	19	16.75	13.3333
11	QuJing	AA	M	19	12	12	10.3333
12	QuJing	AA	M	22	10	11.75	13
13	QuJing	AA	M	22	18	15.5	10.6667
14	QuJing	AA	M	22	18	13.5	13.3333
15	QuJing	AA	M	21	15	12	11.6667
16	QuJing	AA	M	22	12	18.25	11.6667
17	QuJing	AA	M	20	16	15.5	12.6667
18	QuJing	AA	M	19	12	11.5	11.3333
19	QuJing	AA	M	20	10	11.25	12.6667
20	QuJing	AA	M	20	18	11	11.3333
21	QuJing	AA	M	22	13	13.25	10.6667
22	QuJing	AA	M	18	7	10.25	11.3333
23	QuJing	AA	M	22	6	9.75	8.33333
24	QuJing	AA	M	23	16	17.75	13
25	QuJing	AA	M	19	12	13	10.6667
26	QuJing	AA	M	19	15	14.75	10.6667
27	QuJing	AA	M	20	10	10.5	11
28	QuJing	AA	M	21	13	14	9.66667
29	QuJing	AT	M	21	14	14	12.6667
30	QuJing	AT	M	21	18	12.25	12.3333
31	QuJing	AT	M	21	15	13.5	11.6667
32	QuJing	AT	M	19	8	13.5	12
33	QuJing	AT	M	20	19	8.5	12
34	QuJing	AT	M	20	8	9	10.6667
35	QuJing	AT	M	22	10	14.5	13
36	QuJing	AT	M	21	15	12	13
37	QuJing	AT	M	21	15	15.25	13
38	QuJing	AT	M	22	16	10.25	13.3333
39	QuJing	AT	M	24	15	16.75	10
40	QuJing	AT	M	22	14	19.75	14
41	QuJing	AT	M	22	19	13.25	13.3333
42	QuJing	AT	M	23	11	15.25	14.6667
43	QuJing	AT	M	23	18	15	12.3333
44	QuJing	AT	M	22	19	15.5	12.6667
45	QuJing	AT	M	23	17	15.5	14.6667
46	QuJing	AT	M	23	17	17.25	12
47	QuJing	AT	M	18	12	11.25	14
48	QuJing	AT	M	21	18	13.5	13
49	QuJing	AT	M	22	16	12.75	10.6667
50	QuJing	AT	M	21	15	14.25	8.66667
51	QuJing	AT	M	22	15	11.75	10.6667
52	QuJing	AT	M	21	16	8.5	13.3333
53	QuJing	AT	M	22	11	15.75	11
54	QuJing	AT	M	21	11	14.25	12.6667
55	QuJing	AT	M	20	13	11.75	10.6667
56	QuJing	AT	M	21	15	15.5	11
57	QuJing	AT	M	20	18	18	11
58	QuJing	AT	M	21	15	16.25	12.6667
59	QuJing	AT	M	19	14	16.75	13.6667
60	QuJing	AT	M	22	7	13.25	12.6667
61	QuJing	AT	M	23	12	14.5	11.6667
62	QuJing	AT	M	21	18	15	12
63	QuJing	AT	M	22	14	14.25	12
64	QuJing	AT	M	18	18	20.25	10.3333
65	QuJing	AT	M	22	17	15	14
66	QuJing	AT	M	20	19	15	14.3333
67	QuJing	AT	M	20	17	13.5	14
68	QuJing	AT	M	21	15	17	11
69	QuJing	AT	M	20	19	15.5	10.6667
70	QuJing	AT	M	20	18	17	12.3333
71	QuJing	TT	M	22	11	9.25	11
72	QuJing	TT	M	21	17	13.5	10.6667
73	QuJing	TT	M	20	13	15.5	12.6667
74	QuJing	TT	M	23	15	13	14
75	QuJing	TT	M	21	17	13.5	12.6667
76	QuJing	TT	M	20	15	8.75	7
77	QuJing	TT	M	22	13	11.5	13
78	QuJing	TT	M	24	19	13.75	11.6667
79	QuJing	TT	M	21	14	13.75	13.3333
80	QuJing	TT	M	20	19	16	12
81	QuJing	TT	M	23	17	14.85	14.3333
82	QuJing	TT	M	22	19	14	12.6667
83	QuJing	TT	M	20	19	17.5	13
84	QuJing	TT	M	19	18	17	11.6667
85	QuJing	TT	M	22	16	15.5	11.3333
86	QuJing	TT	M	21	16	14.25	10.3333
87	QuJing	TT	M	21	19	13.5	12
88	QuJing	TT	M	20	8	17	12.6667
89	QuJing	TT	M	18	16	15.75	14
90	QuJing	AA	F	22	18	18.25	12.6667
91	QuJing	AA	F	23	10	18.5	14.3333
92	QuJing	AA	F	22	7	11.5	11.3333
93	QuJing	AA	F	22	18	16.25	14.3333
94	QuJing	AA	F	23	16	16	13
95	QuJing	AA	F	22	17	13.25	10.3333
96	QuJing	AA	F	23	13	10	12
97	QuJing	AA	F	23	14	12.75	13.3333
98	QuJing	AA	F	20	13	14	13.6667
99	QuJing	AA	F	20	13	16.5	13
100	QuJing	AA	F	22	14	14.5	13.3333
101	QuJing	AA	F	20	15	12.75	13.3333
102	QuJing	AA	F	23	9	8.75	11.6667
103	QuJing	AA	F	23	10	12.25	9.66667
104	QuJing	AA	F	20	15	12.5	13
105	QuJing	AA	F	23	17	17	15
106	QuJing	AA	F	20	18	15.25	13.6667
107	QuJing	AA	F	21	17	16.25	14
108	QuJing	AA	F	20	10	17.75	13.6667
109	QuJing	AA	F	20	11	10.5	13
110	QuJing	AA	F	21	19	18.5	16
111	QuJing	AA	F	19	17	14	13.6667
112	QuJing	AA	F	19	11	16.75	9.33333
113	QuJing	AA	F	21	14	9.25	11.6667
114	QuJing	AA	F	20	17	12.5	12
115	QuJing	AA	F	18	19	14.5	12.3333
116	QuJing	AA	F	19	13	14	11.6667
117	QuJing	AA	F	22	12	11.5	10.3333
118	QuJing	AA	F	21	12	15	11.6667
119	QuJing	AA	F	19	19	14.75	13.3333
120	QuJing	AA	F	20	15	10.75	12.6667
121	QuJing	AA	F	20	11	15.75	12.6667
122	QuJing	AT	F	24	13	14.25	11.3333
123	QuJing	AT	F	24	14	17.25	13.6667
124	QuJing	AT	F	24	14	15.25	15
125	QuJing	AT	F	22	17	15.75	12.6667
126	QuJing	AT	F	21	14	16.5	14
127	QuJing	AT	F	21	19	17.5	14.3333
128	QuJing	AT	F	22	13	15	12.6667
129	QuJing	AT	F	20	15	13.25	13.6667
130	QuJing	AT	F	20	12	15.5	15.3333
131	QuJing	AT	F	21	14	9.5	11.3333
132	QuJing	AT	F	23	14	18.25	14.3333
133	QuJing	AT	F	21	10	12.5	10.3333
134	QuJing	AT	F	22	10	15.25	12
135	QuJing	AT	F	20	16	13	13
136	QuJing	AT	F	22	15	12.25	13
137	QuJing	AT	F	22	15	13.25	11.6667
138	QuJing	AT	F	21	17	17	13.6667
139	QuJing	AT	F	21	18	10.25	13.6667
140	QuJing	AT	F	20	15	15.75	12.3333
141	QuJing	AT	F	20	11	14.5	11.6667
142	QuJing	AT	F	21	11	15	11.3333
143	QuJing	AT	F	21	15	15.25	13.6667
144	QuJing	AT	F	21	19	15	13
145	QuJing	AT	F	21	15	11.75	13.3333
146	QuJing	AT	F	19	15	15.5	12.3333
147	QuJing	AT	F	20	10	16.5	10.3333
148	QuJing	AT	F	22	13	13	10
149	QuJing	AT	F	20	14	11.5	13.3333
150	QuJing	AT	F	20	14	11.75	12.3333
151	QuJing	AT	F	19	13	13.75	10.3333
152	QuJing	AT	F	20	12	14.25	10
153	QuJing	AT	F	18	16	14.75	13.6667
154	QuJing	AT	F	20	19	15.25	12.6667
155	QuJing	AT	F	19	13	15.25	14
156	QuJing	AT	F	19	16	11.75	11.6667
157	QuJing	AT	F	21	14	12.5	11.6667
158	QuJing	AT	F	21	14	10.75	14
159	QuJing	AT	F	19	8	10.25	9.33333
160	QuJing	AT	F	20	14	7.25	11.3333
161	QuJing	AT	F	18	18	13.25	12
162	QuJing	AT	F	20	18	10.25	12.3333
163	QuJing	AT	F	21	18	15.5	13
164	QuJing	AT	F	21	8	15.5	13
165	QuJing	AT	F	19	16	14.75	11.3333
166	QuJing	AT	F	21	18	16.75	13.3333
167	QuJing	AT	F	21	12	12.25	12
168	QuJing	AT	F	22	11	15	11.6667
169	QuJing	AT	F	18	12	17	14
170	QuJing	AT	F	20	19	9.5	15
171	QuJing	TT	F	23	10	10.5	12
172	QuJing	TT	F	25	11	13.75	12.3333
173	QuJing	TT	F	22	16	19.25	12.6667
174	QuJing	TT	F	23	17	15.75	12.3333
175	QuJing	TT	F	20	15	15	13.3333
176	QuJing	TT	F	20	15	13.75	13.3333
177	QuJing	TT	F	21	18	15.5	13.3333
178	QuJing	TT	F	21	13	14.25	11.6667
179	QuJing	TT	F	20	11	13.75	11.3333
180	QuJing	TT	F	21	14	10.75	12.6667
181	QuJing	TT	F	22	16	13.75	10.6667
182	QuJing	TT	F	21	13	11.25	10.3333
183	QuJing	TT	F	22	17	15.25	13
184	QuJing	TT	F	22	16	11	12.6667
185	QuJing	TT	F	20	17	12.5	12.3333
186	QuJing	TT	F	20	10	12	13.6667
187	QuJing	TT	F	21	17	15.5	13.3333
188	QuJing	TT	F	19	15	13	11.3333
189	QuJing	TT	F	20	16	10.75	12.3333
190	QuJing	TT	F	20	13	10.75	11.6667
191	QuJing	TT	F	19	18	13.5	11.6667
192	QuJing	TT	F	20	14	13.25	12
193	QuJing	TT	F	21	18	14	11.3333
194	QuJing	TT	F	20	12	14	12.6667
195	QuJing	TT	F	20	8	13	13.6667
196	Liaoning	AA	M	18	18	N.A.	N.A.
197	Liaoning	AA	M	22	16	N.A.	N.A.
198	Liaoning	AA	M	18	19	N.A.	N.A.
199	Liaoning	AA	M	19	17	N.A.	N.A.
200	Liaoning	AA	M	20	15	N.A.	N.A.
201	Liaoning	AA	M	19	15	N.A.	N.A.
202	Liaoning	AA	M	20	16	N.A.	N.A.
203	Liaoning	AA	M	18	16	N.A.	N.A.
204	Liaoning	AA	M	19	16	N.A.	N.A.
205	Liaoning	AA	M	19	14	N.A.	N.A.
206	Liaoning	AA	M	18	17	N.A.	N.A.
207	Liaoning	AA	M	17	16	N.A.	N.A.
208	Liaoning	AA	M	18	16	N.A.	N.A.
209	Liaoning	AA	M	19	13	N.A.	N.A.
210	Liaoning	AA	M	18	11	N.A.	N.A.
211	Liaoning	AA	M	20	16	N.A.	N.A.
212	Liaoning	AA	M	19	11	N.A.	N.A.
213	Liaoning	AA	M	23	15	N.A.	N.A.
214	Liaoning	AA	M	19	15	N.A.	N.A.
215	Liaoning	AA	M	19	15	N.A.	N.A.
216	Liaoning	AA	M	17	18	N.A.	N.A.
217	Liaoning	AA	M	18	15	N.A.	N.A.
218	Liaoning	AA	M	19	13	N.A.	N.A.
219	Liaoning	AA	M	18	11	N.A.	N.A.
220	Liaoning	AA	M	18	15	N.A.	N.A.
221	Liaoning	AA	M	18	18	N.A.	N.A.
222	Liaoning	AA	M	19	13	N.A.	N.A.
223	Liaoning	AA	M	22	14	N.A.	N.A.
224	Liaoning	AA	M	19	11	N.A.	N.A.
225	Liaoning	AA	M	19	12	N.A.	N.A.
226	Liaoning	AA	M	20	15	N.A.	N.A.
227	Liaoning	AA	M	18	14	N.A.	N.A.
228	Liaoning	AA	M	19	12	N.A.	N.A.
229	Liaoning	AA	M	19	16	N.A.	N.A.
230	Liaoning	AA	M	18	17	N.A.	N.A.
231	Liaoning	AA	M	19	19	N.A.	N.A.
232	Liaoning	AA	M	19	12	N.A.	N.A.
233	Liaoning	AA	M	19	14	N.A.	N.A.
234	Liaoning	AA	M	20	17	N.A.	N.A.
235	Liaoning	AA	M	20	17	N.A.	N.A.
236	Liaoning	AA	M	18	15	N.A.	N.A.
237	Liaoning	AA	M	20	17	N.A.	N.A.
238	Liaoning	AA	M	18	16	N.A.	N.A.
239	Liaoning	AA	M	19	15	N.A.	N.A.
240	Liaoning	AT	M	19	19	N.A.	N.A.
241	Liaoning	AT	M	18	17	N.A.	N.A.
242	Liaoning	AT	M	21	16	N.A.	N.A.
243	Liaoning	AT	M	20	19	N.A.	N.A.
244	Liaoning	AT	M	19	12	N.A.	N.A.
245	Liaoning	AT	M	20	19	N.A.	N.A.
246	Liaoning	AT	M	18	19	N.A.	N.A.
247	Liaoning	AT	M	18	19	N.A.	N.A.
248	Liaoning	AT	M	18	16	N.A.	N.A.
249	Liaoning	AT	M	19	11	N.A.	N.A.
250	Liaoning	AT	M	21	15	N.A.	N.A.
251	Liaoning	AT	M	20	12	N.A.	N.A.
252	Liaoning	AT	M	19	9	N.A.	N.A.
253	Liaoning	AT	M	20	14	N.A.	N.A.
254	Liaoning	AT	M	20	15	N.A.	N.A.
255	Liaoning	AT	M	18	13	N.A.	N.A.
256	Liaoning	AT	M	19	14	N.A.	N.A.
257	Liaoning	AT	M	19	13	N.A.	N.A.
258	Liaoning	AT	M	19	18	N.A.	N.A.
259	Liaoning	AT	M	19	18	N.A.	N.A.
260	Liaoning	AT	M	20	17	N.A.	N.A.
261	Liaoning	AT	M	19	18	N.A.	N.A.
262	Liaoning	AT	M	21	16	N.A.	N.A.
263	Liaoning	AT	M	18	14	N.A.	N.A.
264	Liaoning	AT	M	19	12	N.A.	N.A.
265	Liaoning	AT	M	19	14	N.A.	N.A.
266	Liaoning	AT	M	19	11	N.A.	N.A.
267	Liaoning	AT	M	18	18	N.A.	N.A.
268	Liaoning	AT	M	19	15	N.A.	N.A.
269	Liaoning	AT	M	20	18	N.A.	N.A.
270	Liaoning	AT	M	18	11	N.A.	N.A.
271	Liaoning	AT	M	19	17	N.A.	N.A.
272	Liaoning	AT	M	19	19	N.A.	N.A.
273	Liaoning	AT	M	19	14	N.A.	N.A.
274	Liaoning	AT	M	19	14	N.A.	N.A.
275	Liaoning	AT	M	19	15	N.A.	N.A.
276	Liaoning	AT	M	19	17	N.A.	N.A.
277	Liaoning	AT	M	19	19	N.A.	N.A.
278	Liaoning	AT	M	19	16	N.A.	N.A.
279	Liaoning	AT	M	19	16	N.A.	N.A.
280	Liaoning	AT	M	20	15	N.A.	N.A.
281	Liaoning	AT	M	19	17	N.A.	N.A.
282	Liaoning	AT	M	18	19	N.A.	N.A.
283	Liaoning	AT	M	19	13	N.A.	N.A.
284	Liaoning	AT	M	19	16	N.A.	N.A.
285	Liaoning	AT	M	20	14	N.A.	N.A.
286	Liaoning	AT	M	19	16	N.A.	N.A.
287	Liaoning	AT	M	19	14	N.A.	N.A.
288	Liaoning	AT	M	18	14	N.A.	N.A.
289	Liaoning	AT	M	19	15	N.A.	N.A.
290	Liaoning	AT	M	19	14	N.A.	N.A.
291	Liaoning	AT	M	19	12	N.A.	N.A.
292	Liaoning	AT	M	19	18	N.A.	N.A.
293	Liaoning	AT	M	20	17	N.A.	N.A.
294	Liaoning	AT	M	18	14	N.A.	N.A.
295	Liaoning	AT	M	18	16	N.A.	N.A.
296	Liaoning	AT	M	18	19	N.A.	N.A.
297	Liaoning	AT	M	18	18	N.A.	N.A.
298	Liaoning	AT	M	19	16	N.A.	N.A.
299	Liaoning	AT	M	19	19	N.A.	N.A.
300	Liaoning	AT	M	18	12	N.A.	N.A.
301	Liaoning	AT	M	19	16	N.A.	N.A.
302	Liaoning	AT	M	19	19	N.A.	N.A.
303	Liaoning	AT	M	18	16	N.A.	N.A.
304	Liaoning	AT	M	17	16	N.A.	N.A.
305	Liaoning	TT	M	18	19	N.A.	N.A.
306	Liaoning	TT	M	19	19	N.A.	N.A.
307	Liaoning	TT	M	18	18	N.A.	N.A.
308	Liaoning	TT	M	19	11	N.A.	N.A.
309	Liaoning	TT	M	19	18	N.A.	N.A.
310	Liaoning	TT	M	20	14	N.A.	N.A.
311	Liaoning	TT	M	19	16	N.A.	N.A.
312	Liaoning	TT	M	18	16	N.A.	N.A.
313	Liaoning	TT	M	20	13	N.A.	N.A.
314	Liaoning	TT	M	19	18	N.A.	N.A.
315	Liaoning	TT	M	19	19	N.A.	N.A.
316	Liaoning	TT	M	18	19	N.A.	N.A.
317	Liaoning	TT	M	19	16	N.A.	N.A.
318	Liaoning	TT	M	18	19	N.A.	N.A.
319	Liaoning	TT	M	19	18	N.A.	N.A.
320	Liaoning	TT	M	18	16	N.A.	N.A.
321	Liaoning	TT	M	19	11	N.A.	N.A.
322	Liaoning	TT	M	18	19	N.A.	N.A.
323	Liaoning	TT	M	18	18	N.A.	N.A.
324	Liaoning	TT	M	19	11	N.A.	N.A.
325	Liaoning	TT	M	20	17	N.A.	N.A.
326	Liaoning	TT	M	18	19	N.A.	N.A.
327	Liaoning	TT	M	18	19	N.A.	N.A.
328	Liaoning	TT	M	20	14	N.A.	N.A.
329	Liaoning	TT	M	19	14	N.A.	N.A.
330	Liaoning	TT	M	19	16	N.A.	N.A.
331	Liaoning	TT	M	19	16	N.A.	N.A.
332	Liaoning	TT	M	19	16	N.A.	N.A.
333	Liaoning	TT	M	18	13	N.A.	N.A.
334	Liaoning	TT	M	22	16	N.A.	N.A.
335	Liaoning	TT	M	18	18	N.A.	N.A.
336	Liaoning	AA	F	18	19	N.A.	N.A.
337	Liaoning	AA	F	20	19	N.A.	N.A.
338	Liaoning	AA	F	19	19	N.A.	N.A.
339	Liaoning	AA	F	20	16	N.A.	N.A.
340	Liaoning	AA	F	18	16	N.A.	N.A.
341	Liaoning	AA	F	19	14	N.A.	N.A.
342	Liaoning	AA	F	19	13	N.A.	N.A.
343	Liaoning	AA	F	18	17	N.A.	N.A.
344	Liaoning	AA	F	18	19	N.A.	N.A.
345	Liaoning	AA	F	18	12	N.A.	N.A.
346	Liaoning	AA	F	18	10	N.A.	N.A.
347	Liaoning	AA	F	18	9	N.A.	N.A.
348	Liaoning	AA	F	18	10	N.A.	N.A.
349	Liaoning	AA	F	19	9	N.A.	N.A.
350	Liaoning	AA	F	18	16	N.A.	N.A.
351	Liaoning	AA	F	18	16	N.A.	N.A.
352	Liaoning	AA	F	19	16	N.A.	N.A.
353	Liaoning	AA	F	19	18	N.A.	N.A.
354	Liaoning	AA	F	18	19	N.A.	N.A.
355	Liaoning	AA	F	17	15	N.A.	N.A.
356	Liaoning	AA	F	19	13	N.A.	N.A.
357	Liaoning	AA	F	19	19	N.A.	N.A.
358	Liaoning	AA	F	19	14	N.A.	N.A.
359	Liaoning	AA	F	18	14	N.A.	N.A.
360	Liaoning	AA	F	19	18	N.A.	N.A.
361	Liaoning	AA	F	18	16	N.A.	N.A.
362	Liaoning	AA	F	19	19	N.A.	N.A.
363	Liaoning	AA	F	18	12	N.A.	N.A.
364	Liaoning	AA	F	18	14	N.A.	N.A.
365	Liaoning	AA	F	18	19	N.A.	N.A.
366	Liaoning	AA	F	18	16	N.A.	N.A.
367	Liaoning	AA	F	18	17	N.A.	N.A.
368	Liaoning	AA	F	17	18	N.A.	N.A.
369	Liaoning	AA	F	18	18	N.A.	N.A.
370	Liaoning	AA	F	17	7	N.A.	N.A.
371	Liaoning	AA	F	16	15	N.A.	N.A.
372	Liaoning	AT	F	19	18	N.A.	N.A.
373	Liaoning	AT	F	17	16	N.A.	N.A.
374	Liaoning	AT	F	18	15	N.A.	N.A.
375	Liaoning	AT	F	19	16	N.A.	N.A.
376	Liaoning	AT	F	18	13	N.A.	N.A.
377	Liaoning	AT	F	19	14	N.A.	N.A.
378	Liaoning	AT	F	18	17	N.A.	N.A.
379	Liaoning	AT	F	18	10	N.A.	N.A.
380	Liaoning	AT	F	18	16	N.A.	N.A.
381	Liaoning	AT	F	18	15	N.A.	N.A.
382	Liaoning	AT	F	18	13	N.A.	N.A.
383	Liaoning	AT	F	19	16	N.A.	N.A.
384	Liaoning	AT	F	20	13	N.A.	N.A.
385	Liaoning	AT	F	18	16	N.A.	N.A.
386	Liaoning	AT	F	20	12	N.A.	N.A.
387	Liaoning	AT	F	19	16	N.A.	N.A.
388	Liaoning	AT	F	19	14	N.A.	N.A.
389	Liaoning	AT	F	18	14	N.A.	N.A.
390	Liaoning	AT	F	18	15	N.A.	N.A.
391	Liaoning	AT	F	18	19	N.A.	N.A.
392	Liaoning	AT	F	17	13	N.A.	N.A.
393	Liaoning	AT	F	19	19	N.A.	N.A.
394	Liaoning	AT	F	19	15	N.A.	N.A.
395	Liaoning	AT	F	19	13	N.A.	N.A.
396	Liaoning	AT	F	18	17	N.A.	N.A.
397	Liaoning	AT	F	19	15	N.A.	N.A.
398	Liaoning	AT	F	18	18	N.A.	N.A.
399	Liaoning	AT	F	19	18	N.A.	N.A.
400	Liaoning	AT	F	19	14	N.A.	N.A.
401	Liaoning	AT	F	18	17	N.A.	N.A.
402	Liaoning	AT	F	19	17	N.A.	N.A.
403	Liaoning	AT	F	19	11	N.A.	N.A.
404	Liaoning	AT	F	21	15	N.A.	N.A.
405	Liaoning	AT	F	21	11	N.A.	N.A.
406	Liaoning	AT	F	19	15	N.A.	N.A.
407	Liaoning	AT	F	18	10	N.A.	N.A.
408	Liaoning	AT	F	20	19	N.A.	N.A.
409	Liaoning	AT	F	18	19	N.A.	N.A.
410	Liaoning	AT	F	18	19	N.A.	N.A.
411	Liaoning	AT	F	19	13	N.A.	N.A.
412	Liaoning	AT	F	19	16	N.A.	N.A.
413	Liaoning	AT	F	18	16	N.A.	N.A.
414	Liaoning	AT	F	21	11	N.A.	N.A.
415	Liaoning	AT	F	19	12	N.A.	N.A.
416	Liaoning	AT	F	20	14	N.A.	N.A.
417	Liaoning	AT	F	19	13	N.A.	N.A.
418	Liaoning	AT	F	19	18	N.A.	N.A.
419	Liaoning	AT	F	18	19	N.A.	N.A.
420	Liaoning	AT	F	19	15	N.A.	N.A.
421	Liaoning	AT	F	19	18	N.A.	N.A.
422	Liaoning	AT	F	19	13	N.A.	N.A.
423	Liaoning	AT	F	20	15	N.A.	N.A.
424	Liaoning	AT	F	19	15	N.A.	N.A.
425	Liaoning	AT	F	18	17	N.A.	N.A.
426	Liaoning	AT	F	19	13	N.A.	N.A.
427	Liaoning	AT	F	18	13	N.A.	N.A.
428	Liaoning	AT	F	17	18	N.A.	N.A.
429	Liaoning	AT	F	19	16	N.A.	N.A.
430	Liaoning	AT	F	19	16	N.A.	N.A.
431	Liaoning	AT	F	18	14	N.A.	N.A.
432	Liaoning	AT	F	18	12	N.A.	N.A.
433	Liaoning	AT	F	20	11	N.A.	N.A.
434	Liaoning	TT	F	19	18	N.A.	N.A.
435	Liaoning	TT	F	18	19	N.A.	N.A.
436	Liaoning	TT	F	16	18	N.A.	N.A.
437	Liaoning	TT	F	18	19	N.A.	N.A.
438	Liaoning	TT	F	19	14	N.A.	N.A.
439	Liaoning	TT	F	18	14	N.A.	N.A.
440	Liaoning	TT	F	17	13	N.A.	N.A.
441	Liaoning	TT	F	19	18	N.A.	N.A.
442	Liaoning	TT	F	19	17	N.A.	N.A.
443	Liaoning	TT	F	20	13	N.A.	N.A.
444	Liaoning	TT	F	19	12	N.A.	N.A.
445	Liaoning	TT	F	19	19	N.A.	N.A.
446	Liaoning	TT	F	19	12	N.A.	N.A.
447	Liaoning	TT	F	19	19	N.A.	N.A.
448	Liaoning	TT	F	19	14	N.A.	N.A.
449	Liaoning	TT	F	18	17	N.A.	N.A.
450	Liaoning	TT	F	20	19	N.A.	N.A.
451	Liaoning	TT	F	19	19	N.A.	N.A.
452	Liaoning	TT	F	18	18	N.A.	N.A.
453	Liaoning	TT	F	21	16	N.A.	N.A.
454	Liaoning	TT	F	19	19	N.A.	N.A.
455	Liaoning	TT	F	18	12	N.A.	N.A.
456	Liaoning	TT	F	20	13	N.A.	N.A.
457	Liaoning	TT	F	18	19	N.A.	N.A.
458	Liaoning	TT	F	18	17	N.A.	N.A.
459	Liaoning	TT	F	20	16	N.A.	N.A.
460	Liaoning	TT	F	20	18	N.A.	N.A.
N.A., Not available
